# Supplementary material for: Phylogenetic Relationships and Species Delimitation in Pinus Section Trifoliae Inferrred from Plastid DNA
Source: PLoS One. 2013 Jul 30;8(7):e70501. doi: 10.1371/journal.pone.0070501 (PMC3728320; doi:10.1371/journal.pone.0070501)
Supplement: Appendix S1 — (XLSX) [file pone.0070501.s001.xlsx]

## Sheet: Hoja1
Species	Collection Number	Collection	Site	County	State	Country	Abbreviation	matK	rbcL	trnH-psbA	trnDYE	ycf1	Process ID	Sample ID
Pinus arizonica var. arizonica	DSG781	MEXU	Catalina Highway to Mt. Lemmon. San Pedro Vista Point	Pima	Arizona	United States	AZ1	FJ580053	KC156881	KC157378	FJ580114	FJ580188	PNCA152-12	PNCA153
Pinus arizonica var. arizonica	DSG784	MEXU	Catalina Highway to Mt. Lemmon. San Pedro Vista Point	Pima	Arizona	United States	AZ2	FJ580054	KC156740	KC157237	FJ580115	FJ580189	PNCA153-12	PNCA154
Pinus arizonica var. arizonica	DSG1051	MEXU	Highway 16 west of Puerto La Cruz	Yecora	Sonora	Mexico	SON	KC157000	KC156848	KC157345	KC680099	KC157172	PNCA151-12	PNCA152
Pinus arizonica var. arizonica	DSG1078	MEXU	Below Mirador Cerro Gallego		Chihuahua	Mexico	CHIH	KC156910	KC156714	KC157211	KC680100	KC157081	PNCA140-10	PNCA0141
Pinus arizonica var. cooperi	AL01	OSC	El Salto		Durango	Mexico	DGO1	KC156927	KC156736	KC157233	KC680101	KC157098	PNCA169-12	PNCA170
Pinus arizonica var. cooperi	RG523-D1765	MEXU	Restaurante `Los Pinos` Navios	El Salto	Durango	Mexico	DGO2	FJ580057	KC156877	KC157374	FJ580118	FJ580192	PNCA170-12	PNCA171
Pinus arizonica var. cooperi	DSG929	MEXU	Highway 40 southwest of El Salto	El Salto	Durango	Mexico	DGO3	FJ580058	KC156875	KC157372	FJ580119	FJ580193	PNCA008-09	PNCA0008
Pinus attenuata	DSG980	MEXU	Gravel road north of Ensenada	Ensenada	Baja California	Mexico	BCN	KC156963	KC156785	KC157282	KC680103	KC157134	PNCA155-12	PNCA156
Pinus attenuata	DSG673	MEXU	Along Pacific Crest Trail, near Carter Meadow Summit	Siskiyou County	California	United States	CA	KC156941	KC156756	KC157253	KC680102	KC157112	PNCA011-09	PNCA0011
Pinus banksiana	DSG810	MEXU	Saugatuck	Allegan	Michigan	United States	MI	KC156977	KC156808	KC157305	KC680104	KC157149	PNCA078-09	PNCA0078
Pinus banksiana	AL02	OSC	Oconto River Seed orchard	Chippewa-Walker	Minnesota	United States	MN	KC156947	KC156765	KC157262	KC680105	KC157118	PNCA156-12	PNCA157
Pinus caribaea var. caribaea	LJBcari1	MEXU				Cuba	Cuba1	KC157001	KC156849	KC157346	KC680107	KC157173	PNCA102-09	PNCA0102
Pinus caribaea var. caribaea	LJB2	MEXU	Cajalbana	Pinar del Rio		Cuba	Cuba2	KC156990	KC156830	KC157327	in process	KC157162	PNCA157-12	PNCA158
Pinus caribaea var. hondurensis	LJB3	MEXU		Crooked Tree		Belize	Belize	KC157011	KC156866	KC157363	KC680108	KC157184	PNCA158-12	PNCA159
Pinus chihuahuana	DSG741	MEXU	Between Bolanos and Mezquitic	Mezquitic	Jalisco	Mexico	JAL	KC156931	KC156742	KC157239	KC680110	KC157102	PNCA159-12	PNCA160
Pinus chihuahuana	DSG786	MEXU	Catalina Hwy to Mt. Lemmon, about 1 mile beyond Windy Point Vista	Pima	Arizona	United States	AZ	KC156936	KC156747	KC157244	KC680114	KC157107	PNCA160-12	PNCA161
Pinus chihuahuana	DSG926	MEXU	Highway 40, between Durango and El Salto	Durango	Durango	Mexico	DGO	KC156948	KC156766	KC157263	KC680111	KC157119	PNCA161-12	PNCA162
Pinus chihuahuana	DSG1053	MEXU	Highway 16 west of Puerto La Cruz	Yecora	Sonora	Mexico	SON1	KC156917	KC156725	KC157222	KC680109	KC157088	PNCA163-12	PNCA164
Pinus chihuahuana	DSG1066	MEXU	Highway 16 east of Yecora	Yecora	Sonora	Mexico	SON2	KC156914	KC156721	KC157218	KC680112	KC157085	PNCA136-10	PNCA0136
Pinus chihuahuana	DOB1243	MEXU	Roadside on Mexico Highway 16, 24.4 road miles (39.0 km) west of Maycoba, and 37.7 road miles (60.3 km) west of Sonora/Chihuahua state line		Sonora	Mexico	SON3	KC156975	KC156806	KC157303	KC680113	KC157147	PNCA162-12	PNCA163
Pinus clausa	DSG1003	OSC	Southeast of Yeehaw Junction on Highway 441	Osceola	Florida	United States	FL1	KC156976	KC156807	KC157304	KC680117	KC157148	PNCA165-12	PNCA166
Pinus clausa	DSG1004	MEXU	Southeast of Yeehaw Junction on Highway 441	Osceola	Florida	United States	FL2	KC157016	KC156871	KC157368	KC680115	KC157189	PNCA166-12	PNCA167
Pinus clausa	AL01s1	OSC	Lake George Ranger District, Silver Springs: seedling grown at oSU		Florida	United States	FL3	KC156987	KC156822	KC157319	KC680116	KC157159	PNCA164-12	PNCA165
Pinus contorta var. murrayana	DSG953	MEXU	San Pedro Martir	Ensenada	Baja California	Mexico	BCN	KC156949	KC156767	KC157264	KC680119	KC157120	ACCCO103-09	GE02203
Pinus contorta var. murrayana	DSG710	MEXU	Warner Mountains near Bearcamp Flat	Modoc	California	United States	CA	FJ580112	KC156715	KC157212	FJ580186	FJ580260	PNCA168-12	PNCA169
Pinus contorta var. latifolia	DSG1017	MEXU	Pine Valley Campground	Summit	Utah	United States	UT	KC156954	KC156774	KC157271	KC680118	KC157125	PNCA167-12	PNCA168
Pinus coulteri	DSG406	OSC	Highway 74, west of Hemet and east of Mountain Center, north facing slope	Riverside	California	United States	CA1	FJ580103	KC156862	KC157359	FJ580170	FJ580244	PNCA172-12	PNCA173
Pinus coulteri	DSG990	MEXU	Near Palomar Observatory	San Diego	California	United States	CA2	KC156968	KC156793	KC157290	KC680121	KC157139	PNCA031-09	PNCA0031
Pinus coulteri	DSG1175	OSC	North of Julian along Wynola Road	San Diego	California	United States	CA3	KC156930	KC156741	KC157238	KC680120	KC157101	PNCA171-12	PNCA172
Pinus cubensis	LJBcube1	MEXU				Cuba	Cuba1	KC157013	KC156868	KC157365	KC680125	KC157186	PNCA103-09	PNCA0103
Pinus cubensis	LJBcube2	MEXU		Pinares de Mayari	Holguin	Cuba	Cuba2	KC156984	KC156818	KC157315	KC680122	KC157156	PNCA173-12	PNCA174
Pinus cubensis	LJB1	MEXU	Los Numeros, Cuba	Sierra Maestra		Cuba	Cuba3	KC156918	KC156726	KC157223	KC680123	KC157089	PNCA212-12	PNCA213
Pinus cubensis	LJB11	MEXU	Los Rodrigos	Sierra Maestra		Cuba	Cuba4	KC156943	KC156759	KC157256	KC680124	KC157114	PNCA213-12	PNCA214
Pinus devoniana	DSG727	MEXU	Next to Puente Las Tortugas, a few km northwest of Guadalajara	Zapopan	Jalisco	Mexico	JAL	FJ580060	KC156795	KC157292	FJ580123	FJ580197	PNCA032-09	PNCA0032
Pinus devoniana	DSG6099	MEXU	Pino Real, near road		Michoacan	Mexico	MICH	AY497277	KC156760	KC157257	FJ580121	FJ580195	PNCA174-12	PNCA175
Pinus devoniana	DSG677	MEXU	Road through J. Ocotillo, next to creek		Hidalgo	Mexico	HGO	FJ580059	KC156824	KC157321	FJ580122	FJ580196	PNCA175-12	PNCA176
Pinus devoniana	DSG885	MEXU	Highway 190	San Cristobal de las Casas	Chiapas	Mexico	CHIS	KC157007	KC156860	KC157357	KC680126	KC157179	PNCA033-09	PNCA0033
Pinus douglasiana	DSG434	MEXU	Highway 10, several km south of Sultepec, Mexico on road to Las Banderas electrical station	Sultepec	Mexico State	Mexico	MEX	FJ580061	KC156897	KC157394	FJ580124	FJ580198	PNCA179-12	PNCA180
Pinus douglasiana	DSG643	MEXU	Dos Aguas	Coalcoman	Michoacan	Mexico	MICH1	FJ580062	KC156854	KC157351	FJ580125	FJ580199	PNCA180-12	PNCA181
Pinus douglasiana	DSG798	MEXU	Highway 14 between Uruapan and Patzcuaro		Michoacan	Mexico	MICH2	FJ580063	KC156883	KC157380	FJ580126	FJ580200	PNCA181-12	PNCA182
Pinus douglasiana	DSG452	MEXU	San Mateo Rio Hondo, near San Jose del Pacifico		Oaxaca	Mexico	OAX4	KC156986	KC156821	KC157318	KC680178	KC157158	PNCA016-09	PNCA0016
Pinus durangensis	DSG931	MEXU	Highway 40 southwest of El Salto	El Salto	Durango	Mexico	DGO1	FJ580066	KC156832	KC157329	FJ580129	FJ580203	PNCA038-09	PNCA0038
Pinus durangensis	RG540	MEXU	North of El Salto		Durango	Mexico	DGO2	KC157003	KC156855	KC157352	KC680128	KC157175	PNCA182-12	PNCA183
Pinus durangensis	DSG734	MEXU	Between Bolanos and Mezquitic	Mezquitic	Jalisco	Mexico	JAL	KC156972	KC156801	KC157298	KC680127	KC157143	PNCA183-12	PNCA184
Pinus echinata	s.n.	MEXU	Childhowee Mountains, Foothils Parkway between Walland and Childhowee, northwest of Great Smoky Mountains National Park	Blount	Tennessee	United States	TN1	N/A	KC156861	KC157358	KC680131	KC157180	PNCA186-12	PNCA187
Pinus echinata	AL2s	OSC	Cherokee Clone #5, Cherokee National Forest, Tellico Ranger District	Monroe	Tennessee	United States	TN2	KC156909	KC156713	KC157210	KC680129	KC157080	PNCA184-12	PNCA185
Pinus echinata	DOB1292	MEXU	Duke University Campus immediately west of Duke University Chapel	Durham	North Carolina	United States	NC	KC156980	KC156812	KC157309	KC680130	KC157152	PNCA185-12	PNCA186
Pinus elliottii var. elliottii	DSG1007	MEXU	River Ranch Blvd off State Road 60	Osceola	Florida	United States	FL	KC156952	KC156770	KC157267	KC680134	KC157123	PNCA188-12	PNCA189
Pinus elliottii var. elliottii	AL01s	OSC	Clone 22, Block 8, Row 9, Erambert Seed Orchard, Brooklyn: voucher from seedling grown at OSU		Mississippi	United States	MS	N/A	KC156802	KC157299	KC680135	KC157144	PNCA189-12	PNCA190
Pinus elliottii var. densa	DSG1002	MEXU	East of Loxahatchee on Highway 80	Palm Beach	Florida	United States	FL2	KC157015	KC156870	KC157367	KC680133	KC157188	PNCA187-12	PNCA188
Pinus elliottii var. densa	DSG943	MEXU	Navy Wells	Miami-Dade	Florida	United States	FL1	N/A	KC156744	KC157241	KC680132	KC157104	PNCA012-09	PNCA0012
Pinus engelmannii	DSG851	MEXU	Chiricahua Mountains, south Pinery Canyon Road	Cochise	Arizona	United States	AZ	FJ580068	KC156809	KC157306	FJ580131	FJ580205	PNCA190-12	PNCA191
Pinus engelmannii	RG546	MEXU		El Salto	Durango	Mexico	DGO1	FJ580070	KC156890	KC157387	FJ580133	FJ580207	PNCA039-09	PNCA0039
Pinus engelmannii	DSG927	MEXU	Highway 40 between Durango and El Salto	Durango	Durango	Mexico	DGO2	FJ580069	KC156758	KC157255	FJ580132	FJ580206	PNCA099-09	PNCA0099
Pinus georginae	SHL05	MEXU	Atenguillo		Jalisco	Mexico	JAL1	KC157012	KC156867	KC157364	KC680137	KC157185	PNCA191-12	PNCA192
Pinus georginae	SHL07	MEXU	Two km from the junction for Talpa and Mascota	Mascota	Jalisco	Mexico	JAL2	KC157027	KC156892	KC157389	KC680138	KC157201	PNCA014-09	PNCA0014
Pinus georginae	SHL09	MEXU	La Mascota		Jalisco	Mexico	JAL3	KC156999	KC156846	KC157343	KC680136	KC157171	PNCA192-12	PNCA193
Pinus glabra	AL02	OSC	Institute of Forest Genetics	Pulaski County	Georgia	United States	GA	KC156985	KC156819	KC157316	KC680141	KC157157	PNCA193-12	PNCA194
Pinus glabra	AL03	OSC	Tallahassee		Florida	United States	FL	KC156982	KC156815	KC157312	KC680139	KC157154	PNCA194-12	PNCA195
Pinus glabra	AL04	OSC	Hattiesburg		Mississippi	United States	MS	KC157002	KC156851	KC157348	KC680140	KC157174	PNCA195-12	PNCA196
Pinus greggii	DSG426	MEXU	before Maguey Verde just below Highway 85	Zimapan	Hidalgo	Mexico	HGO1	AY497282	KC156797	KC157294	FJ580181	FJ580255	PNCA196-12	PNCA197
Pinus greggii	DSG816	MEXU	West of Angangueo	Angangueo	Michoacan	Mexico	MICH	KC156926	KC156735	KC157232	KC680142	KC157097	PNCA197-12	PNCA198
Pinus greggii	DSG506	MEXU	Along highway north of Tlanchinol	Tlanchinol	Hidalgo	Mexico	HGO2	KC156955	KC156776	KC157273	KC680143	KC157126	PNCA013-09	PNCA0013
Pinus hartwegii	DSG616	MEXU		Zinguilucan	Hidalgo	Mexico	HGO	FJ580086	KC156829	KC157326	FJ580151	FJ580225	PNCA198-12	PNCA199
Pinus hartwegii	DSG903	MEXU	Volcan de Agua		Sacatepequez	Guatemala	SAQ1	FJ580084	KC156880	KC157377	FJ580148	FJ580222	PNCA037-09	PNCA0037
Pinus hartwegii	DSG905	MEXU	Volcan de Agua		Sacatepequez	Guatemala	SAQ2	FJ580087	KC156754	KC157251	FJ580152	FJ580226	PNCA040-09	PNCA0040
Pinus hartwegii	DSG907	MEXU	Volcan de Agua		Sacatepequez	Guatemala	SAQ3	FJ580088	KC156847	KC157344	FJ580153	FJ580227	PNCA041-09	PNCA0041
Pinus hartwegii	AL01	OSC	South of Quetzaltenango			Guatemala	QUE1	KC157006	KC156859	KC157356	KC680145	KC157178	PNCA176-12	PNCA177
Pinus hartwegii	AL02	OSC	South of Quetzaltenango			Guatemala	QUE2	KC156988	KC156826	KC157323	KC680144	KC157160	PNCA177-12	PNCA178
Pinus hartwegii	DSG6199	MEXU	Paso de Cortes, Mt. Popocatepetl	Amecameca	Mexico State	Mexico	MEX	AY497267	KC156888	KC157385	FJ580150	FJ580224	PNCA199-12	PNCA200
Pinus herrerae	DSG634	MEXU	Dos Aguas	Coalcoman	Michoacan	Mexico	MICH1	KC156974	KC156805	KC157302	KC680147	KC157146	PNCA092-09	PNCA0092
Pinus herrerae	DSG644	MEXU	Dos Aguas	Coalcoman de Matamoros	Michoacan	Mexico	MICH2	KC156983	KC156816	KC157313	KC680148	KC157155	PNCA015-09	PNCA0015
Pinus herrerae	SHL12	MEXU	Sierra El Cuale, 32 km from Talpa de Allende	Talpa de Allende	Jalisco	Mexico	JAL	KC156929	KC156739	KC157236	KC680146	KC157100	PNCA200-12	PNCA201
Pinus jaliscana	DSG456	MEXU	Gravel road leading to minas de Zimapan	El Tuito	Jalisco	Mexico	JAL1	KC157020	KC156879	KC157376	KC680149	KC157194	PNCA202-12	PNCA203
Pinus jaliscana	SHL10	MEXU	2 km south of La Estancia	San Sebastian del oeste	Jalisco	Mexico	JAL2	KC156959	KC156780	KC157277	KC680150	KC157130	PNCA109-09	PNCA0109
Pinus jaliscana	SHL11	MEXU	2 km south of La Estancia	San Sebastian del oeste	Jalisco	Mexico	JAL3	KC156966	KC156791	KC157288	KC680151	KC157137	PNCA201-12	PNCA202
Pinus jeffreyi	DSG668	OSC	Pacific Crest Trail near Carter Meadow Summit	Siskiyou	California	United States	CA1	FJ580105	KC156839	KC157336	FJ580173	FJ580247	PNCA094-09	PNCA0094
Pinus jeffreyi	DSG701	MEXU	Highway 36 near Chester	Plumas	California	United States	CA2	FJ580106	KC156753	KC157250	FJ580174	FJ580248	PNCA042-09	PNCA0042
Pinus jeffreyi	DSG300	OSC	Road 5325, Iron Mountain, Southern Oregon		Oregon	United States	OR1	AY497271	KC156783	KC157280	FJ580171	FJ580245	PNCA203-12	PNCA204
Pinus jeffreyi	DSG656	MEXU	Iron Mountain		Oregon	United States	OR2	FJ580104	KC156796	KC157293	FJ580172	FJ580246	PNCA093-09	PNCA0093
Pinus jeffreyi	DSG949	MEXU	San Pedro Martir	Ensenada	Baja California	Mexico	BCN1	KC156920	KC156728	KC157225	KC680152	KC157091	ACCCO108-09	GE02208
Pinus jeffreyi	DSG954	MEXU	San Pedro Martir	Ensenada	Baja California	Mexico	BCN2	KC157008	KC156863	KC157360	KC680153	KC157181	ACCCO109-09	GE02209
Pinus lawsonii	DSG647	MEXU	Hillsides around Uruapan, at residential limits	Uruapan	Michoacan	Mexico	MICH1	KC156939	KC156752	KC157249	KC680157	KC157110	PNCA110-09	PNCA0110
Pinus lawsonii	DSG799	MEXU	Highway 14 between Uruapan and Patzcuaro	Ziracuaretiro	Michoacan	Mexico	MICH2	KC157004	KC156856	KC157353	KC680154	KC157176	PNCA017-09	PNCA0017
Pinus lawsonii	DSG1081	MEXU	Mountains around San Bernardino	Zimatlan	Oaxaca	Mexico	OAX1	KC156942	KC156757	KC157254	KC680156	KC157113	PNCA143-10	PNCA0144
Pinus lawsonii	DSG1087	MEXU	Sierra de Juarez, south of Santa Catarina Ixtepeji		Oaxaca	Mexico	OAX2	KC156912	KC156718	KC157215	KC680155	KC157083	PNCA267-12	PNCA268
Pinus lawsonii	DSG1088	MEXU	Sierra de Juarez, south of Santa Catarina Ixtepeji		Oaxaca	Mexico	OAX3	KC156923	KC156731	KC157228	KC680158	KC157094	PNCA204-12	PNCA205
Pinus leiophylla	DSG433	MEXU	Highway 10, several km south of Sultepec, Mexico on road to Las Banderas electrical station	Sultepec	Mexico State	Mexico	MEX	AY497279	KC156898	KC157395	FJ580182	FJ580256	PNCA206-12	PNCA207
Pinus leiophylla	DSG611	MEXU	Gravel road to Puerto de Piedra	Zimapan	Hidalgo	Mexico	HGO	KC156944	KC156761	KC157258	KC680161	KC157115	PNCA030-09	PNCA0030
Pinus leiophylla	DSG794	MEXU	Highway 37 between Uruapan and Paracho, between km 45 and 48	Paracho	Michoacan	Mexico	MICH	KC156961	KC156782	KC157279	KC680160	KC157132	PNCA207-12	PNCA208
Pinus leiophylla	DSG934	MEXU	Highway 40 southwest of El Salto	El Salto	Durango	Mexico	DGO	KC156945	KC156762	KC157259	KC680159	KC157116	PNCA208-12	PNCA209
Pinus lumholtzii	DSG460	MEXU	Jesus Maria, along hwy E of Allende	Jesus Maria	Jalisco	Mexico	JAL1	KC157029	KC156895	KC157392	KC680163	KC157203	PNCA209-12	PNCA210
Pinus lumholtzii	DSG732	MEXU	Between Bolanos and Mezquitic	Mezquitic	Jalisco	Mexico	JAL2	KC156932	KC156743	KC157240	KC680164	KC157103	PNCA018-09	PNCA0018
Pinus lumholtzii	DSG937	MEXU	Highway 40 southwest of El Salto	El Salto	Durango	Mexico	DGO	KC156919	KC156727	KC157224	KC680162	KC157090	PNCA100-09	PNCA0100
Pinus lumholtzii	DSG1079	MEXU	Between Bahuichivo and Mirador Cerro Gallego		Chihuahua	Mexico	CHIH	KC156996	KC156841	KC157338	KC680165	KC157168	PNCA141-10	PNCA0142
Pinus luzmariae	SHL03	MEXU	2 km north of La Quemada. Gravel road, dry pine-oak zone	Magdalena	Jalisco	Mexico	JAL1	KC156913	KC156720	KC157217	KC680166	KC157084	PNCA210-12	PNCA211
Pinus luzmariae	SHL04	MEXU		Atenguillo	Jalisco	Mexico	JAL2	KC156993	KC156834	KC157331	KC680168	KC157165	PNCA019-09	PNCA0019
Pinus luzmariae	DSG740	MEXU	Between Bolanos and Mezquitic	Mezquitic	Jalisco	Mexico	JAL3	KC156967	KC156792	KC157289	KC680167	KC157138	PNCA211-12	PNCA212
Pinus maximinoi	DSG446	MEXU	Several km north of Temascaltepec along highway to Valle de Bravo	Valle de Bravo	Mexico State	Mexico	MEX	FJ580071	KC156748	KC157245	FJ580134	FJ580208	PNCA214-12	PNCA215
Pinus maximinoi	DSG742	MEXU	Gravel road south of San Vicente de Benitez	Atoyac de Alvarez	Guerrero	Mexico	GRO	FJ580072	KC156853	KC157350	FJ580135	FJ580209	PNCA096-09	PNCA0096
Pinus maximinoi	JAPR1970	MEXU	Highway Oaxaca-Puerto Escondido	Candelario Loxica	Oaxaca	Mexico	OAX	FJ580073	KC156820	KC157317	FJ580136	FJ580210	PNCA044-09	PNCA0044
Pinus maximinoi	JAPR1870	MEXU	5 km north of El Tuito	Cabos Corrientes	Jalisco	Mexico	JAL	KC156938	KC156751	KC157248	KC680169	KC157109	PNCA043-09	PNCA0043
Pinus montezumae var. montezumae	DSG101	MEXU	Lagunas de Zempoala		Morelos	Mexico	MOR	FJ580089	KC156857	KC157354	FJ580154	FJ580228	PNCA215-12	PNCA216
Pinus montezumae var. montezumae	DSG416	MEXU	Beyond Real del Monte		Hidalgo	Mexico	HGO	AY497269	KC156827	KC157324	FJ580155	FJ580229	PNCA294-12	PNCA295
Pinus montezumae var. montezumae	DSG538	MEXU	Km 14 of gravel road La Pena-El Aserradero, north of Miquihuana	Miquihuana	Tamaulipas	Mexico	TAM	FJ580090	KC156790	KC157287	FJ580156	FJ580230	PNCA216-12	PNCA217
Pinus montezumae var. montezumae	DSG906	USAC	Volcan de Agua, trail to crater		Sacatepequez	Guatemala	SAQ	FJ580085	KC156894	KC157391	FJ580149	FJ580223	PNCA178-12	PNCA179
Pinus montezumae var. montezumae	DOB1207	MEXU	Cerro El Potosí	Galeana	Nuevo Leon	Mexico	NL	KC156995	KC156840	KC157337	KC680170	KC157167	PNCA217-12	PNCA218
Pinus aff. montezumae	DSG543	MEXU	Gravel road La Pena-Asserradero, north of Miquihuana	Miquihuana	Tamaulipas	Mexico	TAM	FJ580102	KC156750	KC157247	FJ580168	FJ580242	PNCA036-09	PNCA0036
Pinus muricata	AL01	OSC	Centinela Crossroad near main ridge road, Santa Cruz Island: voucher from seedling grown at OSU		California	United States	CA1	FJ580111	KC156852	KC157349	FJ580183	FJ580257	PNCA218-12	PNCA219
Pinus muricata	DSG663	MEXU	Frontage road, Trinidad	Humboldt	California	United States	CA2	KC156934	KC156745	KC157242	KC680171	KC157105	PNCA108-09	PNCA0108
Pinus muricata	DSG968	MEXU	San Vicente	Ensenada	Baja California	Mexico	BCN	KC156981	KC156813	KC157310	KC680172	KC157153	ACCCO111-09	GE02211
Pinus occidentalis	LJBocci1	MEXU				Dominican Republic	Dom Rep1	KC156953	KC156773	KC157270	KC680174	KC157124	PNCA104-09	PNCA0104
Pinus occidentalis	LJB2	MEXU	Agua Blanca	Agua Blanca		Dominican Republic	Dom Rep2	KC157030	KC156896	KC157393	KC680173	KC157204	PNCA222-12	PNCA223
Pinus occidentalis	AL02	OSC	Constanza, National Park In the Cordiiela Central			Dominican Republic	Dom Rep3	KC157024	KC156887	KC157384	KC680175	KC157198	PNCA223-12	PNCA224
Pinus oocarpa	JAPR1	MEXU	Cultivated trees on the side of the road behind the Departamento de Botanica y Zoologia, Universidad de Guadalajara	Zapopan	Jalisco	Mexico	JAL1	KC156937	KC156749	KC157246	KC680179	KC157108	PNCA224-12	PNCA225
Pinus oocarpa	DSG431	MEXU	Highway 10, ca. 7 km south of Sultepec, Mexico on road to Las Banderas electrical station	Sultepec	Mexico State	Mexico	MEX	KC157019	KC156878	KC157375	KC680177	KC157193	PNCA205-12	PNCA206
Pinus oocarpa	DSG459	MEXU	Gravel road leading to minas de Zimapan	El Tuito	Jalisco	Mexico	JAL2	DQ353710	KC156837	KC157334	FJ580184	FJ580258	PNCA225-12	PNCA226
Pinus oocarpa	DSG711	MEXU	Calnali, Cerro de la Aguja (Huizmaloteptl)	Calnali	Hidalgo	Mexico	HGO	KC156970	KC156798	KC157295	KC680176	KC157141	PNCA226-12	PNCA227
Pinus palustris	DSG1008	MEXU	State Road 60 northwest of Yeehaw Junction	Osceola	Florida	United States	FL1	KC156991	KC156831	KC157328	KC680182	KC157163	PNCA227-12	PNCA228
Pinus palustris	DSG1009	OSC	State Road 60 northwest of Yeehaw Junction	Osceola	Florida	United States	FL2	KC156960	KC156781	KC157278	KC680180	KC157131	PNCA228-12	PNCA229
Pinus palustris	DOB1294	MEXU	Croatan Game Land, near southern margins of Lake Pocosin, roadside on Millis Road	Carteret	North Carolina	United States	NC	KC156925	KC156734	KC157231	KC680181	KC157096	PNCA229-12	PNCA230
Pinus patula var. patula	DSG408	MEXU	Rancho Santa Elena		Hidalgo	Mexico	HGO	AY497284	KC156814	KC157311	FJ580185	FJ580259	PNCA230-12	PNCA231
Pinus patula var. patula	DSG1162	MEXU	Sierra de La Marta, above Rancho Los Oyameles	Arteaga	Coahuila	Mexico	COAH	KC156971	KC156800	KC157297	KC680183	KC157142	PNCA232-12	PNCA233
Pinus patula var. pedunculata	DSG1085	MEXU	Sierra de Juarez, beyond Ixtlan de Juarez		Oaxaca	Mexico	OAX	KC156935	KC156746	KC157243	KC680185	KC157106	PNCA233-12	PNCA234
Pinus patula var. pedunculata	DSG749	MEXU	Near El Iris	Tlacotepec	Guerrero	Mexico	GRO	KC156965	KC156789	KC157286	KC680184	KC157136	PNCA023-09	PNCA0023
Pinus ponderosa	DSG665	MEXU	South side of Highway 299, Six Rivers National Forest	Trinity	California	United States	CA2	FJ580076	KC156803	KC157300	FJ580139	FJ580213	PNCA236-12	PNCA237
Pinus ponderosa	DSG1019	OSC	Ponderosa Group Campground	Summit	Utah	United States	UT	KC156916	KC156723	KC157220	KC680188	KC157087	PNCA258-12	PNCA259
Pinus ponderosa	DSG976	MEXU	Near headwaters of the Metolius River	Jefferson	Oregon	United States	OR	KC156956	KC156777	KC157274	KC680186	KC157127	PNCA046-09	PNCA0046
Pinus ponderosa	DSG1016	OSC	Pine Valley Campground	Summit	Utah	United States	UT2	KC157005	KC156858	KC157355	KC680187	KC157177	PNCA257-12	PNCA258
Pinus ponderosa	DSG698	MEXU	Highway 32 northeast of Chico	Butte	California	United States	CA4	FJ580108	KC156901	KC157398	FJ580176	FJ580250	PNCA095-09	PNCA0095
Pinus ponderosa	AL06	OSC	East Fork Elk Creek: voucher from seedling grown at OSU		Montana	United States	MT	FJ580074	KC156842	KC157339	FJ580137	FJ580211	PNCA235-12	PNCA236
Pinus ponderosa	DSG708	MEXU	Warner Mountains S. Warner Rd near Patterson Meadow	Modoc	California	United States	CA3	FJ580081	KC156786	KC157283	FJ580145	FJ580219	PNCA273-12	PNCA274
Pinus ponderosa	28DSG672	MEXU	Institute of Forest Genetics	Placerville	California	United States	unk	FJ580082	KC156872	KC157369	FJ580146	FJ580220	PNCA107-09	PNCA0107
Pinus ponderosa	AL01	MEXU	Warner Mountains, Hat Mountain	Modoc	California	United States	CA1	DQ353706	KC156724	KC157221	FJ580144	FJ580218	PNCA049-09	PNCA0049
Pinus ponderosa x jeffreyi	DSG707	OSC	Warner Mountains S. Warner Rd near Patterson Meadow	Modoc	California	United States	CA5	FJ580107	KC156825	KC157322	FJ580175	FJ580249	PNCA272-12	PNCA273
Pinus praetermissa	DSG454	MEXU	Just north of Highway 15	Magdalena	Jalisco	Mexico	JAL1	KC156964	KC156788	KC157285	KC680191	KC157135	PNCA111-09	PNCA0111
Pinus praetermissa	JAPR02	MEXU		Magdalena	Jalisco	Mexico	JAL2	KC156951	KC156769	KC157266	KC680189	KC157122	PNCA292-12	PNCA293
Pinus praetermissa	SHL03	MEXU	2 km North of La Quemada	Magdalena	Jalisco	Mexico	JAL3	KC156950	KC156768	KC157265	KC680190	KC157121	PNCA021-09	PNCA0021
Pinus pringlei	DSG429	MEXU	Highway 10, ca. 7 km south of Sultepec, Mexico on road to Las Banderas electrical station	Sultepec	Mexico State	Mexico	MEX	KC156921	KC156729	KC157226	KC680194	KC157092	PNCA238-12	PNCA239
Pinus pringlei	DSG645	MEXU	Uruapan		Michoacan	Mexico	MICH	KC156924	KC156732	KC157229	KC680192	KC157095	PNCA022-09	PNCA0022
Pinus pringlei	DSG1082	MEXU	Mountains around San Bernardino	Zimatlan	Oaxaca	Mexico	OAX	KC156997	KC156843	KC157340	KC680193	KC157169	PNCA239-12	PNCA240
Pinus pseudostrobus var. pseudostrobus	DSG411	MEXU	Metepec		Hidalgo	Mexico	HGO1	FJ580094	KC156764	KC157261	FJ580160	FJ580234	PNCA293-12	PNCA294
Pinus pseudostrobus var. pseudostrobus	DSG631	MEXU	Between Zimapan and Parque Nacional Los Marmoles	Zimapan	Hidalgo	Mexico	HGO2	FJ580095	KC156817	KC157314	FJ580161	FJ580235	PNCA242-12	PNCA243
Pinus pseudostrobus var. apulcensis	DSG888	MEXU	Highway 190	San Cristobal de las Casas	Chiapas	Mexico	CHIS1	KC157018	KC156874	KC157371	KC680195	KC157191	PNCA034-09	PNCA0034
Pinus pseudostrobus var. pseudostrobus	DSG822	MEXU	Along hwy 95 between Tres Marias and Cuernavaca		Morelos	Mexico	MOR	FJ580097	KC156717	KC157214	FJ580163	FJ580237	PNCA246-12	PNCA247
Pinus pseudostrobus var. apulcensis	DSG900	USAC	San Jose Pinula		Guatemala	Guatemala	GUA2	FJ580093	KC156823	KC157320	FJ580159	FJ580233	PNCA221-12	PNCA222
Pinus pseudostrobus var. pseudostrobus	DOB1223	MEXU			Nuevo Leon	Mexico	NL	KC156928	KC156737	KC157234	KC680196	KC157099	PNCA240-12	PNCA241
Pinus pseudostrobus var. pseudostrobus	DSG815	MEXU	West of Angangueo	Angangueo	Michoacan	Mexico	MICH	FJ580098	KC156884	KC157381	FJ580164	FJ580238	PNCA001-09	PNCA0001
Pinus pseudostrobus var. apulcensis	DSG7499	MEXU	Highway 140, 8 km southeast of Soltepec, 2 south of highway 140 turnoff to Soltepec		Puebla	Mexico	PUE	FJ580099	KC156844	KC157341	FJ580165	FJ580239	PNCA244-12	PNCA245
Pinus pseudostrobus var. apulcensis	DSG893	MEXU	Highway 190 south of Teopisca	San Cristobal de las Casas	Chiapas	Mexico	CHIS2	FJ580091	KC156771	KC157268	FJ580157	FJ580231	PNCA219-12	PNCA220
Pinus pseudostrobus var. apulcensis	DSG531	MEXU	Highway 175, north of La Cumbre	Santa Catarina Ixtepeji	Oaxaca	Mexico	OAX	FJ580100	KC156738	KC157235	FJ580166	FJ580240	PNCA091-09	PNCA0091
Pinus pseudostrobus var. pseudostrobus	DSG764	MEXU	Puerto de Gallo	Tlacotepec	Guerrero	Mexico	GRO	KC156962	KC156784	KC157281	KC680198	KC157133	PNCA245-12	PNCA246
Pinus pseudostrobus var. pseudostrobus	DOB1205	MEXU	Sierra de Zapaliname, roadside on Mexico Highway 57, 12.5 road miles (20.0 km) west of intersection with Mexico Highway 57D (Cuota)		Coahuila	Mexico	COAH	N/A	KC156876	KC157373	KC680197	KC157192	PNCA241-12	PNCA242
Pinus pseudostrobus var. pseudostrobus	DSG681	MEXU	Institute of Forest Genetics	Placer	California	United States	unk	FJ580101	KC156733	KC157230	FJ580167	FJ580241	PNCA243-12	PNCA244
Pinus pseudostrobus var. apulcensis	DSG898	USAC	San Jose Pinula		Guatemala	Guatemala	GUA1	FJ580092	KC156775	KC157272	FJ580158	FJ580232	PNCA220-12	PNCA221
Pinus pungens	s.n.	MEXU	Childhowee Mountains, Foothils Parkway between Walland and Childhowee, northwest of Great Smoky Mountains National Park	Blount	Tennessee	United States	TN	KC157032	KC156900	KC157397	KC680200	KC157206	PNCA247-12	PNCA248
Pinus pungens	AL01	MEXU	Penn State Stone Valley Experimental Forest		Pennsylvania	United States	PA	KC156978	KC156810	KC157307	KC680199	KC157150	PNCA024-09	PNCA0024
Pinus attenuata x radiata	DSG684	MEXU	Institute of Forest Genetics	Placer	California	United States	CA	KC157033	KC156902	KC157399	KC680202	KC157207	PNCA025-09	PNCA0025
Pinus attenuata x radiata	AL01	OSC	Institute of Forest Genetics Placerville	Placer	California	United States	CA1	KC156973	KC156804	KC157301	KC680201	KC157145	PNCA249-12	PNCA250
Pinus radiata var. radiata	DSG3799	OSC	Monterey, south of Town		California	United States	CA2	KC156958	KC156779	KC157276	KC680205	KC157129	PNCA248-12	PNCA249
Pinus radiata var. binata	AL03s	OSC	Guadalupe Island, North end of Guadalupe Island: voucher from seedling grown at OSU	Ensenada	Baja California	Mexico	BCN1	KC156979	KC156811	KC157308	KC680203	KC157151	PNCA250-12	PNCA251
Pinus radiata var. binata	DOB1045	MEXU	Cedros Island	Ensenada	Baja California	Mexico	BCN2	KC156994	KC156835	KC157332	KC680204	KC157166	ACCCO533-09	GE02368
Pinus resinosa	DG4011	MEXU	South side of Echo Acres Road	Carroll County	New Hampshire	United States	NH	N/A	KC156711	KC157208	KC680206	KC157078	PNCA291-12	PNCA292
Pinus rigida	s.n.	MEXU	Childhowee Mountains, Foothils Parkway between Walland and Childhowee, NW of Great Smoky Mountains National Park	Blount	Tennessee	United States	TN	KC157010	KC156865	KC157362	KC680207	KC157183	PNCA253-12	PNCA254
Pinus rigida	AL02	OSC	Pisgah National Forest, Grandfather Ranger District: voucher from seedling grown at OSU	Burke	North Carolina	United States	NC	KC156908	KC156712	KC157209	KC680208	KC157079	PNCA252-12	PNCA253
Pinus sabiniana	DSG667	MEXU	Hwy 299 along Trinity River	Trinity Co.	California	United States	CA1	KC156940	KC156755	KC157252	KC680210	KC157111	PNCA254-12	PNCA255
Pinus sabiniana	DSG696	MEXU	Highway 32 northeast of Chico, mixed with Quercus	Butte	California	United States	CA2	FJ580109	KC156850	KC157347	FJ580178	FJ580252	PNCA255-12	PNCA256
Pinus sabiniana	DSG1205	OSC	North of Fresno along Highway 41	Madera	California	United States	CA3	KC156922	KC156730	KC157227	KC680209	KC157093	PNCA256-12	PNCA257
Pinus scopulorum	DSG601	MEXU	Mt. Livermore	Jeff Davis	Texas	United States	TX1	FJ580077	KC156719	KC157216	FJ580140	FJ580214	PNCA260-12	PNCA261
Pinus scopulorum	DSG679	OSC	Institute of Forest Genetics	Placer	California	United States	unk	FJ580079	KC156836	KC157333	FJ580142	FJ580216	PNCA261-12	PNCA262
Pinus scopulorum	DSG780	MEXU	Catalina Highway to Mt. Lemmon. Loma Linda Picnic Area	Pima	Arizona	United States	AZ1	FJ580078	KC156838	KC157335	FJ580141	FJ580215	PNCA007-09	PNCA0007
Pinus scopulorum	DSG858	MEXU	Chiricahua Mountains, Rustler Park	Cochise	Arizona	United States	AZ2	FJ580080	KC156799	KC157296	FJ580143	FJ580217	PNCA047-09	PNCA0047
Pinus scopulorum	DSG1029	OSC	Price Canyon Recreation Area	Carbon	Utah	United States	UT1	KC156969	KC156794	KC157291	KC680211	KC157140	PNCA259-12	PNCA260
Pinus scopulorum	DSG1177	MEXU	Northwest of Fort Davis	Jeff Davis	Texas	United States	TX2	KC157021	KC156882	KC157379	KC680212	KC157195	PNCA237-12	PNCA238
Pinus serotina	DOB1293	MEXU	Croatan Game Land, near southern margins of Lake Pocosin, roadside on Millis Road	Carteret	North Carolina	United States	NC	KC157025	KC156889	KC157386	KC680214	KC157199	PNCA263-12	PNCA264
Pinus serotina	ALsero01	OSC	Institute of Forest Genetics	Worcestor	Maryland	United States	MD	KC156992	KC156833	KC157330	KC680213	KC157164	PNCA262-12	PNCA263
Pinus taeda	DOB1291	MEXU	Duke University Campus, roadside on Towerview Drive, near intersection with Circuit Drive, 112 m.		North Carolina	United States	NC	KC157023	KC156886	KC157383	KC680215	KC157197	PNCA264-12	PNCA265
Pinus taeda	DSG605	MEXU	In front of Lost Pines Golf Course	Bastrop	Texas	United States	TX	KC156911	KC156716	KC157213	KC680216	KC157082	PNCA026-09	PNCA0026
Pinus tecunumanii	AL01s1	OSC	Chonal		Chiapas	Mexico	CHIS1	KC157017	KC156873	KC157370	KC680219	KC157190	PNCA265-12	PNCA266
Pinus tecunumanii	AL02s1	OSC	Chonal		Chiapas	Mexico	CHIS2	KC157014	KC156869	KC157366	KC680217	KC157187	PNCA266-12	PNCA267
Pinus tecunumanii	DSG884	MEXU	Highway 190	San Cristobal de las Casas	Chiapas	Mexico	CHIS3	KC156915	KC156722	KC157219	KC680218	KC157086	PNCA231-12	PNCA232
Pinus tecunumanii	DSG896	MEXU		San Jose Pinula	Guatemala	Guatemala	GUA	KC157026	KC156891	KC157388	KC680220	KC157200	PNCA027-09	PNCA0027
Pinus teocote	DSG410	MEXU	Along highway beyond Apulco	Tenango de Doria	Hidalgo	Mexico	HGO	KC156946	KC156763	KC157260	KC680222	KC157117	PNCA028-09	PNCA0028
Pinus teocote	DSG928	MEXU	Highway 40 between Durango and El Salto	Durango	Durango	Mexico	DGO	KC157028	KC156893	KC157390	KC680221	KC157202	PNCA029-09	PNCA0029
Pinus torreyana ssp. torreyana	DSG970	MEXU	West of North Torrey Pines Road on Bluffs above the beach	Del Mar	California	United States	CA1	KC157009	KC156864	KC157361	KC680224	KC157182	PNCA270-12	PNCA271
Pinus torreyana ssp. torreyana	DSG1206	MEXU	Del Mar	San Diego	California	United States	CA2	KC156989	KC156828	KC157325	KC680223	KC157161	PNCA269-12	PNCA270
Pinus torreyana ssp. insularis	AL1236	OSC	Santa Rosa Island, Santa Barbara Co. (Ann est. lat/lon @ center of island)		California	United States	CA	FJ580110	KC156787	KC157284	FJ580180	FJ580254	PNCA268-12	PNCA269
Pinus virginiana	AL02	OSC	Cherokee National Forest, Nolichucky Ranger District: Tree No 43, B-8-Row A: seedling grown at OSU	Cocke	Tennessee	United States	TN	FJ580113	KC156772	KC157269	FJ580187	FJ580261	PNCA271-12	PNCA272
Pinus virginiana	DSG692	MEXU	Institute of Forest Genetics	Placerville	California	United States	unk	KC157022	KC156885	KC157382	KC680225	KC157196	PNCA010-09	PNCA0010
Pinus yecorensis	GMF2453	ARIZ	7.9 km east of Yecora	Yecora	Sonora	Mexico	SON1	KC156998	KC156845	KC157342	KC680227	KC157170	PNCA274-12	PNCA275
Pinus yecorensis	DSG1052	MEXU	Highway 16 west of Puerto La Cruz	Yecora	Sonora	Mexico	SON2	KC157031	KC156899	KC157396	KC680228	KC157205	PNCA275-12	PNCA276
Pinus yecorensis	DSG1054	MEXU	Highway 16 west of Puerto La Cruz	Yecora	Sonora	Mexico	SON3	KC156957	KC156778	KC157275	KC680226	KC157128	PNCA276-12	PNCA277
