# Supplementary material for: Phylogenetic Relationships and Species Delimitation in Pinus Section Trifoliae Inferrred from Plastid DNA
Source: PLoS One. 2013 Jul 30;8(7):e70501. doi: 10.1371/journal.pone.0070501 (PMC3728320; doi:10.1371/journal.pone.0070501)
Supplement: Appendix S2 — (XLSX) [file pone.0070501.s002.xlsx]

## Sheet: Hoja1
	Pinus subsection Australes Loudon
1	Pinus attenuata Lemmon
2	Pinus caribaea Morelet (var. caribaea, var. bahamensis (Griseb.) W.H. Barrett & Golfari, and var. hondurensis (Sénecl.) W.H. Barrett & Golfari)
3	Pinus chihuahuana Engelm.
4	Pinus cubensis Griseb.
5	Pinus echinata Mill.
6	Pinus elliottii Engelm. (var. elliottii and
	var. densa Little & K.W. Dorman)
7	Pinus georginae Pérez de la Rosa
8	Pinus glabra Walter
9	Pinus greggii Engelm. ex Parl. (var. greggii and var. australis Donahue & Lopez)
10	Pinus herrerae Martínez
11	Pinus jaliscana Pérez de la Rosa
12	Pinus lawsonii Roezl ex Gordon
13	Pinus leiophylla Schiede ex Schltdl. & Cham.
14	Pinus lumholtzii B.L. Rob. & Fernald
15	Pinus luzmariae Pérez de la Rosa
16	Pinus muricata D. Don
17	Pinus occidentalis Sw.
18	Pinus oocarpa Schiede ex Schltdl.
19	Pinus palustris Mill.
20	Pinus patula Schiede ex Schltdl. & Cham. (var. patula and var. longipedunculata Loock ex Martínez)
21	Pinus praetermissa Styles & McVaugh
22	Pinus pringlei Shaw
23	Pinus pungens Lamb.
24	Pinus radiata D. Don (var. radiata and var. binata (Engelm.) Lemmon
25	Pinus rigida Mill.
26	Pinus serotina Michx.
27	Pinus taeda L.
28	Pinus tecunumanii Eguiluz & J.P. Perry
29	Pinus teocote Schiede ex Schltdl. & Cham.
	Pinus subsection Contortae Little & Critchfield
30	Pinus banksiana Lamb.
31	Pinus clausa (Chapm. ex Engelm.) Sarg.
32	Pinus contorta Douglas ex Loudon var. contorta, var. latifolia Engelm., and var. murrayana (Balf.) Engelm.)
33	Pinus virginiana Mill.
	Pinus subsection Ponderosae Loudon
34	Pinus arizonica Engelm. (var. arizonica, var. cooperi (C.E. Blanco) Farjon, and var. stormiae Martínez)
35	Pinus coulteri D. Don
36	Pinus devoniana Lindl.
37	Pinus douglasiana Martínez
38	Pinus durangensis Martínez
39	Pinus engelmannii Carrière
40	Pinus hartwegii Lindl.
41	Pinus jeffreyi Balf.
42	Pinus maximinoi H.E. Moore
43	Pinus montezumae Lamb. (var. montezumae and var. gordoniana (Hartw. ex Gordon) Silba)
44	Pinus pseudostrobus Lindl. (var. pseudostrobus and var. apulcensis (Lindl.) Shaw)
45	Pinus ponderosa Douglas ex P. Lawson & C. Lawson
46	Pinus sabiniana Douglas ex D. Don
47	Pinus scopulorum Engelm.
48	Pinus torreyana Parry ex Carrière (subsp. torreyana and subsp. insularis J.R. Haller)
49	Pinus yecorensis Debreczy & I. Rácz

## Sheet: Hoja2
1	Pinus attenuata Lemmon
2	Pinus caribaea Morelet (var. caribaea, var. bahamensis (Griseb.) W.H. Barrett & Golfari, and var. hondurensis (Sénecl.) W.H. Barrett & Golfari)
3	Pinus chihuahuana Engelm.
4	Pinus cubensis Griseb.
5	Pinus echinata Mill.
6	Pinus elliottii Engelm. (var. elliottii and
	var. densa Little & K.W. Dorman)
7	Pinus georginae Pérez de la Rosa
8	Pinus glabra Walter
9	Pinus greggii Engelm. ex Parl. (var. greggii and var. australis Donahue & Lopez)
10	Pinus herrerae Martínez
11	Pinus jaliscana Pérez de la Rosa
12	Pinus lawsonii Roezl ex Gordon
13	Pinus leiophylla Schiede ex Schltdl. & Cham.
14	Pinus lumholtzii B.L. Rob. & Fernald
15	Pinus luzmariae Pérez de la Rosa
16	Pinus muricata D. Don
17	Pinus occidentalis Sw.
18	Pinus oocarpa Schiede ex Schltdl.
19	Pinus palustris Mill.
20	Pinus patula Schiede ex Schltdl. & Cham. (var. patula and var. longipedunculata Loock ex Martínez)
21	Pinus praetermissa Styles & McVaugh
22	Pinus pringlei Shaw
23	Pinus pungens Lamb.
24	Pinus radiata D. Don (var. radiata
	and var. binata (Engelm.) Lemmon)
25	Pinus rigida Mill.
26	Pinus serotina Michx.
27	Pinus taeda L.
28	Pinus tecunumanii Eguiluz & J.P. Perry
29	Pinus teocote Schiede ex Schltdl. & Cham.
Subsection Contortae Little & Critchfield
30	Pinus banksiana Lamb.
31	Pinus clausa (Chapm. ex Engelm.) Sarg.
32	Pinus contorta Douglas ex Loudon var. contorta, var. latifolia Engelm., and var. murrayana (Balf.) Engelm.)
33	Pinus virginiana Mill.
Subsection Ponderosae Loudon
34	Pinus arizonica Engelm. (var. arizonica, var. cooperi (C.E. Blanco) Farjon, and var. stormiae Martínez)
35	Pinus coulteri D. Don
36	Pinus devoniana Lindl.
37	Pinus douglasiana Martínez
38	Pinus durangensis Martínez
39	Pinus engelmannii Carrière
40	Pinus hartwegii Lindl.
41	Pinus jeffreyi Balf.
42	Pinus maximinoi H.E. Moore
43	Pinus montezumae Lamb. (var. montezumae and var. gordoniana (Hartw. ex Gordon) Silba)
44	Pinus pseudostrobus Lindl. (var. pseudostrobus and var. apulcensis (Lindl.) Shaw)
45	Pinus ponderosa Douglas ex P. Lawson & C. Lawson
46	Pinus sabiniana Douglas ex D. Don
47	Pinus scopulorum Engelm.
48	Pinus torreyana Parry ex Carrière (subsp. torreyana and subsp. insularis J.R. Haller)
49	Pinus yecorensis Debreczy & I. Rácz
