# Supplementary material for: Phylogenetic Relationships and Species Delimitation in Pinus Section Trifoliae Inferrred from Plastid DNA
Source: PLoS One. 2013 Jul 30;8(7):e70501. doi: 10.1371/journal.pone.0070501 (PMC3728320; doi:10.1371/journal.pone.0070501)
Supplement: Appendix S3 — (XLSX) [file pone.0070501.s003.xlsx]

## Sheet: Hoja1
DNA region	Primer name	Sequence (5´-3´)	Source
matK	EquisetumF	ata ccc cat ttt att cat cc	RBG Kew
	matK2F	cgt act ttt atg ttt aca ggc taa	Wang et al. 1999
rbcL	rbcLAF	atg tca cca caa aca gag act aaa gc	Kress and Erickson 2007
	rbcLjaf634R	gaa acg gtc tct cca acg cat	Fazekas et al. 2008
ycf1	Pt96499F	gga ccg aag tct ctc aat att ttt	Gernandt et al. 2009
	Pt97365R	cgc caa aca ctc gaa aag g	Gernandt et al. 2009
	Pt96887F	tca ttt cga atc ttt cgg att t	This study
	Pt97833R	tac cag aat cgg acg tgt ca	This study
	Pt97759F	gac gga aaa tta tga tat gga aga	This study
	Pt98661R	cct tcg atc cgg tat gaa tc	This study
	Pt98647F	gct ctc cta taa ctg gaa tgt ctc	This study
	Pt99121R	tgt ggt ttt tcg tga tcc aa	Gernandt et al. 2009
trnD-trnY-trnE	Pt28456F	cag ggc ggt act cta acc aa	Gernandt et al. 2009
	Pt28893R	ttt gtc caa cca acc cat tt	Gernandt et al. 2009
trnH-psbA	trnH (Pt119036)	cgc gca tgg tgg att cac aat cc	Azuma et al. 2001
	psbA (Pt119696)	gagcattacgttcgtgcataac	Sang et al. 2007
