# Supplementary material for: Phylogenetic Relationships and Species Delimitation in Pinus Section Trifoliae Inferrred from Plastid DNA
Source: PLoS One. 2013 Jul 30;8(7):e70501. doi: 10.1371/journal.pone.0070501 (PMC3728320; doi:10.1371/journal.pone.0070501)
Supplement: Appendix S5 — The likelihood score of the best tree increased with the number of partitions. (XLSX) [file pone.0070501.s005.xlsx]

## Sheet: Hoja1
Partions	Models	Free model parameters	Likelihood of best tree (ln)	AIC
none	TPM1uf+I+G	7	-11731.5	23476.9
trnHpsbA + trnDYE / ycf1 / rbcL + matK	TPM1uf+I+G / TPM1uf+I+G / F81+I+G	21	-11624.6	23291.2
trnHpsbA / trnDYE / ycf1 / rbcL + matK	JC+I / TPM1uf+I / TPM1uf+I+G / F81+I+G	22	-11637.6	23319.2
trnHpsbA / trnDYE / ycf1 1st & 2nd / ycf1 3rd / rbcL + matK	JC+I / TPM1uf+I / TPM1uf+G / TPM1uf+I+G / F81+I+G	29	-11608.5	23275.1
trnHpsbA + trnDYE / ycf1 1st / ycf1 2nd / ycf1 3rd / rbcL + matK	TPM1uf+I+G / TPM1uf+I+G / TPM1uf+G / TPM1uf+I+G / F81+I+G	36	11585.3	23242.6
trnHpsbA / trnDYE / ycf1 1st / ycf1 2nd / ycf1 3rd / rbcL + matK	JC+I / TPM1uf+I / TPM1uf+I+G / TPM1uf+G / TPM1uf+I+G / F81+I+G	37	-11598.3	23270.6
