# Supplementary material for: Phylogenetic Relationships and Species Delimitation in Pinus Section Trifoliae Inferrred from Plastid DNA
Source: PLoS One. 2013 Jul 30;8(7):e70501. doi: 10.1371/journal.pone.0070501 (PMC3728320; doi:10.1371/journal.pone.0070501)
Supplement: Appendix S7 — GMYC results for the tree resulting from the secondary calibration and for the secondary plus fossil calibration. (XLSX) [file pone.0070501.s007.xlsx]

## Sheet: GMYC-fossil
GMYC results for secondary- and secondary- plus fossil-calibrated trees
	Secondary calibration		Secondary plus fossil calibration
method	single	multiple	single	multiple
likelihood of null model	146.125	146.125	146.377	146.377
maximum likelihood of GMYC model	148.141	151.417	147.962	151.417
likelihood ratio	4.03185	10.5827	3.16931	10.0799
result of LR test	0.1331974n.s.	0.00503496	0.2050188n.s.	0.006474038**
number of ML clusters	21	14	20	14
confidence interval	2 to 26	11 to 20	1 to 25	10 to 20
number of ML entities	28	17	28	18
confidence interval	2 to 35	12 to 38	1 to 36	12 to 27
threshold time	-2.53396	-7.74082	-2.50872	-7.69195
threshold time mult2		-3.22817		-3.21738
threshold time mult3		-2.49424		-2.04757
threshold time mult4		-0.853365
Summary of models (model averaged)	estimate	variance	estimate	variance
clusters	14.1762	5.20568	14.2676	4.83946
entities	22.0481	10.4892	22.9196	9.18851
lambda.div	0.0840457	0.0261426	0.0930289	0.0295877
lambda.coal	1.42352	0.399743	1.42338	0.417516
p.div	1.39427	0.276375	1.34693	0.285786
p.coal	0.097531	0.136566	0.0921221	0.141505
df	87.2019	1.14617	87.1385	1.15247
deltaAICc=7		72		76
total models		183		142
	phylo		phylo
	estimate	variance	estimate	variance
clusters	13.8055	5.07029	14.1705	4.76707
entities	20.9969	9.96336	22.5271	8.99017
shannon	2.44721	0.698709	2.54172	0.684639

## Sheet: multimod-secondary
Multimodel GMYC summary for secondary calibration of Pinus section Trifoliae
	method	step	likelihood	k	AICc	clusters	entities	delta.AICc	weights
115	multiple	23	150.855	6	-288.734	18	24	0	0.0761051
108	multiple	16	150.797	6	-288.618	13	15	0.116192	0.0718097
1	null.coal	1	146.125	2	-288.117	1	1	0.616524	0.0559161
113	multiple	21	150.181	6	-287.385	20	26	1.3491	0.0387668
110	multiple	18	151.305	7	-287.291	14	16	1.44217	0.0370041
104	multiple	12	150.119	6	-287.26	11	13	1.47337	0.0364314
2	null.yule	93	145.588	2	-287.042	0	93	1.69135	0.0326694
117	multiple	25	150.988	7	-286.658	18	25	2.07533	0.0269625
116	multiple	24	150.929	7	-286.54	18	23	2.19399	0.0254095
109	multiple	17	150.887	7	-286.457	13	16	2.27639	0.0243838
107	multiple	15	150.645	7	-285.972	12	14	2.76151	0.0191319
114	multiple	22	150.578	7	-285.839	19	25	2.89491	0.0178974
101	multiple	9	149.375	6	-285.772	10	12	2.96133	0.0173129
112	multiple	20	149.365	6	-285.752	21	27	2.98129	0.0171409
29	single	28	148.141	5	-285.593	21	28	3.141	0.0158254
28	single	27	148.136	5	-285.582	20	27	3.15141	0.0157432
30	single	29	148.082	5	-285.473	22	29	3.26027	0.0149092
106	multiple	14	150.358	7	-285.399	12	13	3.33469	0.0143646
99	multiple	7	149.167	6	-285.358	9	11	3.37539	0.0140753
24	single	23	147.923	5	-285.157	18	23	3.57708	0.0127251
111	multiple	19	151.417	8	-285.119	14	17	3.61478	0.0124875
105	multiple	13	150.161	7	-285.004	12	13	3.72931	0.0117925
31	single	30	147.821	5	-284.952	23	30	3.78147	0.0114889
27	single	26	147.793	5	-284.896	19	26	3.83805	0.0111684
98	multiple	6	148.894	6	-284.812	9	10	3.92139	0.0107126
25	single	24	147.741	5	-284.793	18	24	3.9404	0.0106112
26	single	25	147.736	5	-284.782	19	25	3.95154	0.0105523
10	single	9	147.687	5	-284.684	9	9	4.04926	0.0100491
7	single	6	147.662	5	-284.634	6	6	4.09959	0.00979939
9	single	8	147.626	5	-284.563	8	8	4.17044	0.00945833
122	multiple	30	151.109	8	-284.503	18	26	4.23044	0.00917877
121	multiple	29	151.106	8	-284.497	18	25	4.23648	0.00915111
23	single	22	147.591	5	-284.492	17	22	4.24169	0.0091273
103	multiple	11	149.881	7	-284.445	11	12	4.28824	0.00891732
120	multiple	28	151.06	8	-284.406	18	25	4.32757	0.00874368
119	multiple	27	151.06	8	-284.405	19	25	4.329	0.00873743
118	multiple	26	151.053	8	-284.392	18	24	4.34214	0.00868022
14	single	13	147.519	5	-284.349	12	13	4.38454	0.00849813
11	single	10	147.517	5	-284.345	9	10	4.38849	0.00848137
32	single	31	147.507	5	-284.324	23	31	4.40994	0.00839086
12	single	11	147.503	5	-284.317	10	11	4.41671	0.00836253
6	single	5	147.5	5	-284.31	5	5	4.42379	0.00833298
8	single	7	147.466	5	-284.243	7	7	4.49069	0.00805884
22	single	21	147.46	5	-284.231	16	21	4.50271	0.00801053
5	single	4	147.436	5	-284.183	4	4	4.55028	0.00782227
4	single	3	147.368	5	-284.046	3	3	4.68745	0.00730378
33	single	32	147.347	5	-284.004	24	32	4.72988	0.00715044
13	single	12	147.33	5	-283.97	11	12	4.76344	0.00703147
15	single	14	147.246	5	-283.802	12	14	4.93154	0.00646461
34	single	33	147.199	5	-283.709	24	33	5.0245	0.00617102
20	single	19	147.184	5	-283.677	14	19	5.05633	0.00607358
19	single	18	147.151	5	-283.612	14	18	5.12149	0.0058789
35	single	34	147.069	5	-283.449	25	34	5.28442	0.00541897
16	single	15	147.018	5	-283.347	12	15	5.38629	0.00514986
18	single	17	146.986	5	-283.282	13	17	5.45187	0.00498373
95	multiple	3	148.106	6	-283.234	8	8	5.49928	0.00486698
3	single	2	146.934	5	-283.178	2	2	5.55617	0.00473049
21	single	20	146.88	5	-283.07	15	20	5.66362	0.00448305
100	multiple	8	149.185	7	-283.053	10	11	5.68085	0.00444459
94	multiple	2	148.007	6	-283.037	8	8	5.69693	0.00440901
17	single	16	146.862	5	-283.035	12	16	5.69879	0.0044049
157	multiple	65	149.049	7	-282.78	21	41	5.9535	0.00387817
156	multiple	64	149.04	7	-282.763	22	41	5.97094	0.00384451
36	single	35	146.64	5	-282.59	26	35	6.14404	0.00352575
155	multiple	63	148.915	7	-282.513	22	42	6.22046	0.00339358
169	multiple	77	150.106	8	-282.498	19	35	6.23554	0.00336808
168	multiple	76	150.005	8	-282.295	19	36	6.43877	0.00304266
166	multiple	74	150.003	8	-282.291	19	36	6.44256	0.0030369
153	multiple	61	148.725	7	-282.132	22	43	6.60167	0.00280465
165	multiple	73	149.901	8	-282.088	19	37	6.6453	0.00274413
97	multiple	5	148.611	7	-281.905	9	10	6.82874	0.00250363
96	multiple	4	148.534	7	-281.75	8	9	6.98355	0.00231715

## Sheet: multimod-fossil
	method	step	likelihood	k	AICc	clusters	entities	delta.AICc	weights
122	multiple	31	150.897	6	-288.816	17	24	0	0.0667573
119	multiple	28	150.822	6	-288.668	18	25	0.148323	0.0619856
1	null.coal	1	146.377	2	-288.621	1	1	0.19508	0.0605533
2	null.yule	93	145.85	2	-287.566	0	93	1.25022	0.0357287
111	multiple	20	151.417	7	-287.517	14	18	1.29948	0.0348594
117	multiple	26	150.157	6	-287.337	19	26	1.47882	0.0318697
109	multiple	18	151.297	7	-287.277	14	17	1.53949	0.0309174
108	multiple	17	151.228	7	-287.137	14	16	1.67889	0.0288358
133	multiple	42	151.179	7	-287.04	17	27	1.77592	0.0274702
132	multiple	41	151.139	7	-286.96	17	26	1.85597	0.0263924
129	multiple	38	151.069	7	-286.82	18	27	1.99674	0.0245987
128	multiple	37	151.054	7	-286.789	18	27	2.02702	0.0242291
127	multiple	36	151.044	7	-286.77	17	25	2.04672	0.0239916
124	multiple	33	150.98	7	-286.642	18	26	2.17408	0.0225114
123	multiple	32	150.91	7	-286.503	18	26	2.31372	0.0209933
115	multiple	24	149.715	6	-286.452	20	27	2.36388	0.0204734
121	multiple	30	150.857	7	-286.397	17	24	2.41957	0.0199112
120	multiple	29	150.855	7	-286.393	18	24	2.4236	0.019871
100	multiple	9	149.433	6	-285.888	10	12	2.92817	0.0154402
106	multiple	15	150.575	7	-285.832	13	16	2.98435	0.0150126
105	multiple	14	150.523	7	-285.729	13	15	3.08761	0.0142572
29	single	28	147.962	5	-285.234	20	28	3.58209	0.0111341
25	single	24	147.936	5	-285.182	19	24	3.63483	0.0108444
7	single	6	147.925	5	-285.161	6	6	3.65511	0.010735
118	multiple	27	150.2	7	-285.082	19	25	3.73424	0.0103186
9	single	8	147.885	5	-285.08	8	8	3.73629	0.010308
30	single	29	147.868	5	-285.047	21	29	3.76943	0.0101386
110	multiple	19	151.365	8	-285.015	14	17	3.80123	0.00997868
26	single	25	147.806	5	-284.922	19	25	3.89459	0.00952355
27	single	26	147.777	5	-284.865	19	26	3.95139	0.00925689
6	single	5	147.777	5	-284.865	5	5	3.95151	0.00925632
8	single	7	147.776	5	-284.862	7	7	3.95397	0.00924495
10	single	9	147.75	5	-284.811	9	9	4.00558	0.00900946
31	single	30	147.736	5	-284.783	22	30	4.03346	0.00888473
28	single	27	147.723	5	-284.757	20	27	4.05924	0.00877093
104	multiple	13	150.011	7	-284.704	12	15	4.11264	0.00853987
5	single	4	147.696	5	-284.702	4	4	4.1148	0.00853063
114	multiple	23	148.794	6	-284.612	19	27	4.20422	0.00815764
4	single	3	147.625	5	-284.56	3	3	4.25648	0.00794724
103	multiple	12	149.933	7	-284.548	12	14	4.26845	0.00789983
131	multiple	40	151.11	8	-284.506	17	26	4.31001	0.00773735
12	single	11	147.581	5	-284.473	10	11	4.34387	0.00760744
130	multiple	39	151.085	8	-284.457	18	26	4.35962	0.00754778
11	single	10	147.556	5	-284.423	9	10	4.39353	0.0074209
113	multiple	22	148.698	6	-284.42	19	27	4.3966	0.00740949
116	multiple	25	149.858	7	-284.398	20	26	4.41856	0.00732859
126	multiple	35	151.004	8	-284.293	17	25	4.523	0.00695572
125	multiple	34	151.002	8	-284.29	18	25	4.52669	0.0069429
102	multiple	11	149.793	7	-284.269	11	13	4.54737	0.00687146
13	single	12	147.459	5	-284.229	11	12	4.58759	0.00673465
32	single	31	147.398	5	-284.106	22	31	4.71015	0.00633435
24	single	23	147.298	5	-283.907	18	23	4.90923	0.0057342
95	multiple	4	148.405	6	-283.834	7	7	4.98285	0.00552698
101	multiple	10	149.573	7	-283.829	10	13	4.98725	0.00551481
33	single	32	147.211	5	-283.733	23	32	5.08381	0.0052549
3	single	2	147.181	5	-283.672	2	2	5.14465	0.00509745
23	single	22	147.165	5	-283.64	17	22	5.17634	0.00501731
112	multiple	21	148.29	6	-283.603	20	27	5.21345	0.00492507
107	multiple	16	150.61	8	-283.505	13	16	5.31144	0.00468959
34	single	33	147.085	5	-283.481	24	33	5.33555	0.00463338
14	single	13	147.071	5	-283.453	11	13	5.36308	0.00457005
21	single	20	147.02	5	-283.349	15	20	5.46689	0.00433888
94	multiple	3	148.146	6	-283.316	8	8	5.50038	0.00426683
99	multiple	8	149.294	7	-283.27	9	11	5.54642	0.00416973
20	single	19	146.952	5	-283.214	15	19	5.60182	0.00405582
16	single	15	146.933	5	-283.177	12	15	5.63926	0.0039806
35	single	34	146.904	5	-283.118	24	34	5.69818	0.00386505
17	single	16	146.873	5	-283.056	13	16	5.76028	0.00374688
98	multiple	7	149.122	7	-282.927	10	11	5.8898	0.00351192
19	single	18	146.808	5	-282.926	14	18	5.89022	0.00351118
15	single	14	146.756	5	-282.823	11	14	5.99337	0.00333468
22	single	21	146.721	5	-282.753	16	21	6.06299	0.0032206
18	single	17	146.68	5	-282.671	13	17	6.14555	0.00309036
97	multiple	6	148.885	7	-282.451	9	10	6.36508	0.00276911
36	single	35	146.495	5	-282.301	25	35	6.51562	0.00256833
96	multiple	5	148.575	7	-281.833	9	9	6.98324	0.00203286
